# Supplementary material for: Cytosine Base Editor-Mediated Multiplex Genome Editing to Accelerate Discovery of Novel Antibiotics in Bacillus subtilis and Paenibacillus polymyxa
Source: Front Microbiol. 2021 May 28;12:691839. doi: 10.3389/fmicb.2021.691839 (PMC8193733; doi:10.3389/fmicb.2021.691839)
Supplement: Supplementary file 1 [file Table_1.XLSX]

## Sheet: Summary
	Column	description
	CHROM	chromosome ID
	REF	Reference Allele
	ALT	Alternative Allele
	QUAL	Quality Score
	DP	Combined depth across samples
	EFF[*].EFFECT	Effect of this variant, upstream : 5K, downstream 5K
	EFF[*].IMPACT	Effect impact {High, Moderate, Low, Modifier}
	EFF[*].CODON	Codon change: old_codon/new_codon OR distance to transcript (in case of upstream / downstream)
	EFF[*].AA	Amino acid change: old_AA AA_position/new_AA (e.g. 'E30K)
	EFF[*].GENE	Gene name
	EFF[*].BIOTYPE	Transcript bioType, if available.
	EFF[*].TRID	Transcript ID (usually ENSEMBL IDs)
#CHROM	POS	REF	ALT	QUAL	DP	BS5417	BS-A	BS-N	BS-W	BS-S	BS-F	BS-AN	BS-ANW	BS-ANWS	BS-ANWSF	EFF[*].EFFECT	EFF[*].IMPACT	EFF[*].CODON	EFF[*].AA	EFF[*].GENE	EFF[*].BIOTYPE	EFF[*].TRID
NC_000964.3	96825	C	T	66.37	23	0/0	0/0	0/0	0/0	0/0	0/0	0/0	0/0	0/0	1/1	non_coding_exon_variant	MODIFIER	n.434C>T	.	rrnW-16S	Noncoding	rna-BSU_rRNA_9
NC_000964.3	180095	C	T	16038.79	2964	0/0	0/0	0/0	0/0	0/0	1/1	0/0	0/0	0/0	0/0	missense_variant	MODERATE	c.253G>A	p.Asp85Asn	eesA	Coding	Transcript_gene-BSU_01600
NC_000964.3	294888	C	T	12881.79	2985	0/0	0/0	0/0	1/1	0/0	0/0	0/0	0/0	0/0	0/0	synonymous_variant	LOW	c.684G>A	p.Ala228Ala	natK	Coding	Transcript_gene-BSU_02730
NC_000964.3	303736	C	T	12272.79	2921	0/0	0/0	0/0	0/0	0/0	0/0	1/1	0/0	0/0	0/0	synonymous_variant	LOW	c.1302C>T	p.Val434Val	ycdC	Coding	Transcript_gene-BSU_02800
NC_000964.3	358920	C	T	15858.79	2956	0/0	0/0	1/1	0/0	0/0	0/0	0/0	0/0	0/0	0/0	missense_variant	MODERATE	c.1516G>A	p.Gly506Ser	nasC	Coding	Transcript_gene-BSU_03310
NC_000964.3	374165	C	T	15784.79	2899	0/0	0/0	0/0	0/0	0/0	0/0	0/0	0/0	0/0	1/1	missense_variant	MODERATE	c.328G>A	p.Ala110Thr	tlpC	Coding	Transcript_gene-BSU_03440
NC_000964.3	400916	C	T	45426.72	3132	0/0	0/0	0/0	0/0	1/1	0/0	0/0	0/0	1/1	1/1	synonymous_variant	LOW	c.2385C>T	p.Ser795Ser	srfAC	Coding	Transcript_gene-BSU_03510
NC_000964.3	400917	C	T	62529.69	3242	0/0	0/0	0/0	0/0	1/1	0/0	0/0	0/0	1/1	1/1	stop_gained	HIGH	c.2386C>T	p.Gln796*	srfAC	Coding	Transcript_gene-BSU_03510
NC_000964.3	400920	C	T	62422.69	3255	0/0	0/0	0/0	0/0	1/1	0/0	0/0	0/0	1/1	1/1	missense_variant	MODERATE	c.2389C>T	p.Leu797Phe	srfAC	Coding	Transcript_gene-BSU_03510
NC_000964.3	407943	C	T	17988.79	2854	0/0	0/0	0/0	0/0	1/1	0/0	0/0	0/0	0/0	0/0	missense_variant	MODERATE	c.193G>A	p.Asp65Asn	Gene_gene-BSU_03570	Coding	gene-BSU_03570
NC_000964.3	471122	C	T	14467.79	2908	0/0	1/1	0/0	0/0	0/0	0/0	0/0	0/0	0/0	0/0	synonymous_variant	LOW	c.381G>A	p.Thr127Thr	ydaC	Coding	Transcript_gene-BSU_04180
NC_000964.3	528716	C	T	12599.79	2749	0/0	0/0	0/0	0/0	0/0	0/0	0/0	0/0	1/1	0/0	non_coding_exon_variant	MODIFIER	n.13C>T	.	trnS-Asn	Noncoding	rna-BSU_tRNA_45
NC_000964.3	566292	C	T	10839.79	2946	0/0	0/0	0/0	1/1	0/0	0/0	0/0	0/0	0/0	0/0	stop_gained	HIGH	c.82C>T	p.Gln28*	ydeG	Coding	Transcript_gene-BSU_05190
NC_000964.3	771392	C	T	19767.79	854	0/0	0/0	0/0	0/0	0/0	1/1	0/0	0/0	0/0	0/0	missense_variant	MODERATE	c.1159C>T	p.His387Tyr	rhgW	Coding	Transcript_gene-BSU_07050
NC_000964.3	962812	G	A	13405.79	2876	0/0	0/0	0/0	0/0	0/0	0/0	1/1	0/0	0/0	0/0	missense_variant	MODERATE	c.634G>A	p.Asp212Asn	ssuA	Coding	Transcript_gene-BSU_08840
NC_000964.3	968387	C	T	18200.79	2847	0/0	0/0	0/0	0/0	0/0	1/1	0/0	0/0	0/0	0/0	synonymous_variant	LOW	c.453C>T	p.Phe151Phe	queG	Coding	Transcript_gene-BSU_08910
NC_000964.3	972680	C	T	16872.79	2682	0/0	0/0	0/0	0/0	0/0	0/0	0/0	0/0	0/0	1/1	synonymous_variant	LOW	c.582C>T	p.Thr194Thr	yhbF	Coding	Transcript_gene-BSU_08960
NC_000964.3	984528	C	T	12044.79	2556	0/0	0/0	0/0	0/0	0/0	0/0	0/0	1/1	0/0	0/0	intergenic_region	MODIFIER	.	.	cspB-yhcJ	.	.
NC_000964.3	1032729	C	T	14949.79	2610	0/0	0/0	1/1	0/0	0/0	0/0	0/0	0/0	0/0	0/0	synonymous_variant	LOW	c.669G>A	p.Arg223Arg	yhdP	Coding	Transcript_gene-BSU_09550
NC_000964.3	1045055	C	T	14496.79	2598	0/0	0/0	1/1	0/0	0/0	0/0	0/0	0/0	0/0	0/0	missense_variant	MODERATE	c.19C>T	p.His7Tyr	bmrB	Coding	Transcript_gene-BSU_09700
NC_000964.3	1094381	C	T	12394.79	2635	0/0	0/0	0/0	0/0	0/0	0/0	1/1	0/0	0/0	0/0	missense_variant	MODERATE	c.508C>T	p.Pro170Ser	yhfC	Coding	Transcript_gene-BSU_10180
NC_000964.3	1105076	G	A	83115.91	3254	0/0	1/1	0/0	0/0	0/0	0/0	1/1	1/1	1/1	1/1	stop_gained	HIGH	c.493C>T	p.Gln165*	aprE	Coding	Transcript_gene-BSU_10300
NC_000964.3	1105077	G	A	80606.91	3250	0/0	1/1	0/0	0/0	0/0	0/0	1/1	1/1	1/1	1/1	synonymous_variant	LOW	c.492C>T	p.Tyr164Tyr	aprE	Coding	Transcript_gene-BSU_10300
NC_000964.3	1120077	C	T	16231.79	2970	0/0	0/0	0/0	0/0	0/0	0/0	0/0	1/1	0/0	0/0	synonymous_variant	LOW	c.555G>A	p.Val185Val	yhjB	Coding	Transcript_gene-BSU_10450
NC_000964.3	1154275	C	T	54604.57	2984	0/0	0/0	0/0	1/1	0/0	0/0	0/0	1/1	1/1	1/1	stop_gained	HIGH	c.487C>T	p.Gln163*	wprA	Coding	Transcript_gene-BSU_10770
NC_000964.3	1154278	C	T	53899.57	2964	0/0	0/0	0/0	1/1	0/0	0/0	0/0	1/1	1/1	1/1	missense_variant	MODERATE	c.490C>T	p.Pro164Ser	wprA	Coding	Transcript_gene-BSU_10770
NC_000964.3	1178637	C	T	18182.79	2846	0/0	0/0	0/0	0/0	0/0	1/1	0/0	0/0	0/0	0/0	missense_variant	MODERATE	c.31G>A	p.Asp11Asn	yitI	Coding	Transcript_gene-BSU_11000
NC_000964.3	1242239	C	T	12206.79	2746	0/0	0/0	0/0	0/0	0/0	0/0	0/0	0/0	1/1	0/0	intergenic_region	MODIFIER	.	.	kefQ-tswA	.	.
NC_000964.3	1304078	C	T	13401.79	2804	0/0	1/1	0/0	0/0	0/0	0/0	0/0	0/0	0/0	0/0	missense_variant	MODERATE	c.656C>T	p.Ser219Leu	yjmC	Coding	Transcript_gene-BSU_12320
NC_000964.3	1317916	C	T	18992.79	2707	0/0	0/0	0/0	0/0	1/1	0/0	0/0	0/0	0/0	0/0	missense_variant	MODERATE	c.382C>T	p.Arg128Trp	xlyB	Coding	Transcript_gene-BSU_12460
NC_000964.3	1375469	C	T	15313.79	2564	0/0	0/0	0/0	0/0	0/0	0/0	0/0	0/0	0/0	1/1	synonymous_variant	LOW	c.210C>T	p.Ile70Ile	ykkA	Coding	Transcript_gene-BSU_13070
NC_000964.3	1540611	G	A	67506.91	2971	0/0	0/0	1/1	0/0	0/0	0/0	1/1	1/1	1/1	1/1	stop_gained	HIGH	c.991C>T	p.Gln331*	nprE	Coding	Transcript_gene-BSU_14700
NC_000964.3	1575282	C	T	13093.79	2564	0/0	0/0	1/1	0/0	0/0	0/0	0/0	0/0	0/0	0/0	stop_gained	HIGH	c.19C>T	p.Gln7*	ylbN	Coding	Transcript_gene-BSU_15070
NC_000964.3	1583287	G	A	14144.79	2628	0/0	0/0	0/0	0/0	0/0	0/0	0/0	1/1	0/0	0/0	missense_variant	MODERATE	c.1341G>A	p.Met447Ile	pbpB	Coding	Transcript_gene-BSU_15160
NC_000964.3	1607813	C	T	13405.79	2525	0/0	0/0	1/1	0/0	0/0	0/0	0/0	0/0	0/0	0/0	synonymous_variant	LOW	c.258C>T	p.Ile86Ile	thiQ	Coding	Transcript_gene-BSU_15350
NC_000964.3	1635410	C	T	17931.79	2566	0/0	0/0	0/0	0/0	1/1	0/0	0/0	0/0	0/0	0/0	missense_variant	MODERATE	c.574C>T	p.Pro192Ser	sirB	Coding	Transcript_gene-BSU_15620
NC_000964.3	1648349	C	T	14077.79	2571	0/0	0/0	1/1	0/0	0/0	0/0	0/0	0/0	0/0	0/0	synonymous_variant	LOW	c.411C>T	p.Ile137Ile	rsmB	Coding	Transcript_gene-BSU_15740
NC_000964.3	1789185	C	T	17508.79	2581	0/0	0/0	0/0	0/0	0/0	1/1	0/0	0/0	0/0	0/0	missense_variant	MODERATE	c.491C>T	p.Ser164Leu	pksF	Coding	Transcript_gene-BSU_17140
NC_000964.3	1911740	C	T	12891.79	2508	0/0	1/1	0/0	0/0	0/0	0/0	0/0	0/0	0/0	0/0	synonymous_variant	LOW	c.213C>T	p.Val71Val	yndG	Coding	Transcript_gene-BSU_17780
NC_000964.3	1924712	C	T	7053.79	2403	0/0	0/0	0/0	1/1	0/0	0/0	0/0	0/0	0/0	0/0	missense_variant	MODERATE	c.242C>T	p.Ser81Phe	yneJ	Coding	Transcript_gene-BSU_17950
NC_000964.3	1945946	C	T	12882.79	2444	0/0	0/0	1/1	0/0	0/0	0/0	0/0	0/0	0/0	0/0	intergenic_region	MODIFIER	.	.	xynD-yngA	.	.
NC_000964.3	1958691	G	A	11006.79	2445	0/0	0/0	0/0	0/0	0/0	0/0	0/0	0/0	1/1	0/0	missense_variant	MODERATE	c.869C>T	p.Ala290Val	yngK	Coding	Transcript_gene-BSU_18280
NC_000964.3	2009819	G	A	15525.79	2490	0/0	0/0	0/0	0/0	0/0	1/1	0/0	0/0	0/0	0/0	missense_variant	MODERATE	c.235C>T	p.Leu79Phe	gltB	Coding	Transcript_gene-BSU_18440
NC_000964.3	2086529	G	A	13143.79	2420	0/0	0/0	1/1	0/0	0/0	0/0	0/0	0/0	0/0	0/0	synonymous_variant	LOW	c.78C>T	p.Ile26Ile	yozB	Coding	Transcript_gene-BSU_19140
NC_000964.3	2101804	G	A	8186.79	2396	0/0	0/0	0/0	1/1	0/0	0/0	0/0	0/0	0/0	0/0	missense_variant	MODERATE	c.1225G>A	p.Glu409Lys	dhaS	Coding	Transcript_gene-BSU_19310
NC_000964.3	2146731	G	A	14568.79	2429	0/0	0/0	0/0	0/0	0/0	1/1	0/0	0/0	0/0	0/0	missense_variant	MODERATE	c.62C>T	p.Ser21Leu	cgeE	Coding	Transcript_gene-BSU_19750
NC_000964.3	2242942	G	A	11021.79	2370	0/0	0/0	0/0	0/0	0/0	0/0	1/1	0/0	0/0	0/0	missense_variant	MODERATE	c.529G>A	p.Asp177Asn	yomR	Coding	Transcript_gene-BSU_21250
NC_000964.3	2326390	G	A	16595.79	2482	0/0	0/0	0/0	0/0	0/0	0/0	0/0	0/0	0/0	1/1	synonymous_variant	LOW	c.537G>A	p.Thr179Thr	kduI	Coding	Transcript_gene-BSU_22130
NC_000964.3	2388412	T	C	12057.79	2404	0/0	0/0	1/1	0/0	0/0	0/0	0/0	0/0	0/0	0/0	synonymous_variant	LOW	c.177A>G	p.Gln59Gln	yphF	Coding	Transcript_gene-BSU_22810
NC_000964.3	2443777	G	A	16239.79	2686	0/0	0/0	0/0	0/0	0/0	1/1	0/0	0/0	0/0	1/1	synonymous_variant	LOW	c.420C>T	p.Ile140Ile	sigF	Coding	Transcript_gene-BSU_23450
NC_000964.3	2443785	G	A	31647.72	2759	0/0	0/0	0/0	0/0	0/0	1/1	0/0	0/0	0/0	1/1	stop_gained	HIGH	c.412C>T	p.Gln138*	sigF	Coding	Transcript_gene-BSU_23450
NC_000964.3	2449199	G	A	15714.79	2730	0/0	0/0	0/0	0/0	0/0	1/1	0/0	0/0	0/0	0/0	missense_variant	MODERATE	c.283C>T	p.Pro95Ser	ripX	Coding	Transcript_gene-BSU_23510
NC_000964.3	2655565	G	A	7313.79	2591	0/0	0/0	0/0	1/1	0/0	0/0	0/0	0/0	0/0	0/0	synonymous_variant	LOW	c.177C>T	p.Ile59Ile	arsC	Coding	Transcript_gene-BSU_25780
NC_000964.3	2731336	G	A	10660.79	2600	0/0	1/1	0/0	0/0	0/0	0/0	0/0	0/0	0/0	0/0	missense_variant	MODERATE	c.1004C>T	p.Pro335Leu	cypA	Coding	Transcript_gene-BSU_26740
NC_000964.3	2744518	G	A	15642.79	2642	0/0	0/0	0/0	0/0	0/0	1/1	0/0	0/0	0/0	0/0	missense_variant	MODERATE	c.962C>T	p.Ser321Leu	yraO	Coding	Transcript_gene-BSU_26860
NC_000964.3	2812906	G	A	16561.79	2708	0/0	0/0	0/0	0/0	0/0	1/1	0/0	0/0	0/0	0/0	missense_variant	MODERATE	c.571G>A	p.Asp191Asn	rarA	Coding	Transcript_gene-BSU_27530
NC_000964.3	2820084	G	A	14556.79	2631	0/0	0/0	0/0	0/0	0/0	0/0	0/0	0/0	0/0	1/1	missense_variant	MODERATE	c.392C>T	p.Ser131Leu	dtd	Coding	Transcript_gene-BSU_27590
NC_000964.3	2837826	G	A	15719.79	2666	0/0	0/0	0/0	0/0	0/0	1/1	0/0	0/0	0/0	0/0	synonymous_variant	LOW	c.951C>T	p.Ile317Ile	csbX	Coding	Transcript_gene-BSU_27760
NC_000964.3	2870635	G	A	15145.79	2651	0/0	0/0	0/0	0/0	0/0	1/1	0/0	0/0	0/0	0/0	stop_gained	HIGH	c.355C>T	p.Gln119*	cotN	Coding	Transcript_gene-BSU_28100
NC_000964.3	2920722	G	A	13899.79	2613	0/0	0/0	0/0	0/0	0/0	1/1	0/0	0/0	0/0	0/0	missense_variant	MODERATE	c.200C>T	p.Ser67Phe	yshE	Coding	Transcript_gene-BSU_28570
NC_000964.3	2968144	G	A	14387.79	2625	0/0	0/0	0/0	0/0	0/0	1/1	0/0	0/0	0/0	0/0	intergenic_region	MODIFIER	.	.	gapB-ytcD	.	.
NC_000964.3	2972482	G	A	17105.79	2693	0/0	0/0	0/0	0/0	0/0	1/1	0/0	0/0	0/0	0/0	synonymous_variant	LOW	c.678C>T	p.Ile226Ile	mutM	Coding	Transcript_gene-BSU_29080
NC_000964.3	2994574	G	A	12158.79	2684	0/0	0/0	0/0	0/0	0/0	0/0	0/0	1/1	0/0	0/0	synonymous_variant	LOW	c.43C>T	p.Leu15Leu	dnaEC	Coding	Transcript_gene-BSU_29230
NC_000964.3	3025787	G	A	14991.79	2636	0/0	0/0	0/0	0/0	0/0	1/1	0/0	0/0	0/0	0/0	synonymous_variant	LOW	c.1167C>T	p.Ser389Ser	trmG	Coding	Transcript_gene-BSU_29580
NC_000964.3	3163020	G	A	17295.79	1217	0/0	0/0	0/0	0/0	0/0	1/1	0/0	0/0	0/0	0/0	missense_variant	MODERATE	c.937G>A	p.Asp313Asn	cotI	Coding	Transcript_gene-BSU_30920
NC_000964.3	3168407	G	A	16526.79	957	0/0	0/0	1/1	0/0	0/0	0/0	0/0	0/0	0/0	0/0	missense_variant	MODERATE	c.194C>T	p.Ser65Leu	glgD	Coding	Transcript_gene-BSU_30960
NC_000964.3	3170586	G	A	12576.79	686	0/0	0/0	0/0	0/0	0/0	0/0	0/0	0/0	1/1	0/0	missense_variant	MODERATE	c.1061C>T	p.Ser354Phe	glgB	Coding	Transcript_gene-BSU_30980
NC_000964.3	3322784	G	A	10372.79	2317	0/0	0/0	0/0	1/1	0/0	0/0	0/0	0/0	0/0	0/0	synonymous_variant	LOW	c.444C>T	p.Asn148Asn	fisB	Coding	Transcript_gene-BSU_32350
NC_000964.3	3391883	G	A	17595.79	2592	0/0	0/0	0/0	0/0	0/0	1/1	0/0	0/0	0/0	0/0	missense_variant	MODERATE	c.1102G>A	p.Ala368Thr	gerAA	Coding	Transcript_gene-BSU_33050
NC_000964.3	3609293	G	A	18854.79	2569	0/0	0/0	0/0	0/0	0/0	1/1	0/0	0/0	0/0	0/0	intergenic_region	MODIFIER	.	.	yvkN-Gene_gene-BSU_35150	.	.
NC_000964.3	3656738	G	A	15893.79	2491	0/0	0/0	0/0	0/0	0/0	1/1	0/0	0/0	0/0	0/0	synonymous_variant	LOW	c.18C>T	p.Ile6Ile	tuaC	Coding	Transcript_gene-BSU_35590
NC_000964.3	3684571	G	A	15098.79	2493	0/0	0/0	0/0	0/0	0/0	0/0	0/0	0/0	0/0	1/1	synonymous_variant	LOW	c.1134G>A	p.Ser378Ser	tagC	Coding	Transcript_gene-BSU_35770
NC_000964.3	3743230	G	A	11282.79	2555	0/0	0/0	0/0	1/1	0/0	0/0	0/0	0/0	0/0	0/0	intergenic_region	MODIFIER	.	.	ywpD-mscL	.	.
NC_000964.3	3758508	G	A	18786.79	2675	0/0	0/0	0/0	0/0	0/0	1/1	0/0	0/0	0/0	0/0	intergenic_region	MODIFIER	.	.	glnK-bcrC	.	.
NC_000964.3	3765436	G	A	16574.79	2619	0/0	0/0	0/0	0/0	0/0	1/1	0/0	0/0	0/0	0/0	intergenic_region	MODIFIER	.	.	ywnC-ywnB	.	.
NC_000964.3	3792075	G	A	16513.79	2618	0/0	0/0	0/0	0/0	0/0	1/1	0/0	0/0	0/0	0/0	synonymous_variant	LOW	c.183C>T	p.Ala61Ala	prpB	Coding	Transcript_gene-BSU_36930
NC_000964.3	3833983	G	A	17646.79	2648	0/0	0/0	0/0	0/0	0/0	1/1	0/0	0/0	0/0	0/0	synonymous_variant	LOW	c.1338C>T	p.Ser446Ser	argS	Coding	Transcript_gene-BSU_37330
NC_000964.3	3920715	G	A	16484.79	2619	0/0	0/0	0/0	0/0	0/0	0/0	0/0	0/0	0/0	1/1	stop_gained	HIGH	c.1096C>T	p.Gln366*	galK	Coding	Transcript_gene-BSU_38200
NC_000964.3	3996346	G	A	10950.79	2802	0/0	0/0	0/0	1/1	0/0	0/0	0/0	0/0	0/0	0/0	intergenic_region	MODIFIER	.	.	pepT-yxjJ	.	.
NC_000964.3	4000724	G	A	17598.79	2928	0/0	0/0	0/0	0/0	0/0	1/1	0/0	0/0	0/0	0/0	synonymous_variant	LOW	c.589C>T	p.Leu197Leu	yxjF	Coding	Transcript_gene-BSU_38970
NC_000964.3	4004388	G	T	21454.79	3097	0/0	0/0	0/0	0/0	0/0	0/0	0/0	0/0	0/0	1/1	missense_variant	MODERATE	c.749C>A	p.Pro250Gln	rlmA	Coding	Transcript_gene-BSU_39010
NC_000964.3	4024242	G	A	13923.79	3065	0/0	0/0	0/0	0/0	0/0	0/0	1/1	0/0	0/0	0/0	stop_gained	HIGH	c.6307C>T	p.Gln2103*	wapA	Coding	Transcript_gene-BSU_39230
NC_000964.3	4042599	G	A	14350.79	3019	0/0	0/0	1/1	0/0	0/0	0/0	0/0	0/0	0/0	0/0	synonymous_variant	LOW	c.549G>A	p.Thr183Thr	hutH	Coding	Transcript_gene-BSU_39350
NC_000964.3	4089587	G	A	13311.79	2996	0/0	0/0	1/1	0/0	0/0	0/0	0/0	0/0	0/0	0/0	missense_variant	MODERATE	c.1723C>T	p.His575Tyr	htpG	Coding	Transcript_gene-BSU_39820
NC_000964.3	4102617	G	A	16064.79	3117	0/0	0/0	1/1	0/0	0/0	0/0	0/0	0/0	0/0	0/0	missense_variant	MODERATE	c.1045C>T	p.Pro349Ser	yxaL	Coding	Transcript_gene-BSU_39940
NC_000964.3	4116142	C	T	16741.79	3185	0/0	0/0	0/0	0/0	0/0	0/0	1/1	0/0	0/0	0/0	synonymous_variant	LOW	c.432C>T	p.Val144Val	gntP	Coding	Transcript_gene-BSU_40070
NC_000964.3	4122507	G	A	16930.79	3133	0/0	0/0	0/0	0/0	0/0	1/1	0/0	0/0	0/0	0/0	synonymous_variant	LOW	c.99C>T	p.Val33Val	bglA	Coding	Transcript_gene-BSU_40110
